# Supplementary material for: Sentiment Analysis of European Bonds 2016–2018
Source: Front Artif Intell. 2019 Oct 15;2:20. doi: 10.3389/frai.2019.00020 (PMC7861280; doi:10.3389/frai.2019.00020)
Supplement: Supplementary file 1 [file Data_Sheet_1.xlsx]

## Sheet: Table 1 - Correlations
Supplementary Table 1. For all three time ranges, we show the correlation matrices of bond returns (compare Fig. 2, 6, 10 in the main text).
6.6.2016 - 10.6.2016																13.6.2016 - 17.6.2016																20.6.2016 - 24.6.2016
	UK	CH	ESM	DE	FI	NL	AT	FR	BE	IE	ES	IT	PT	EL			UK	CH	ESM	DE	FI	NL	AT	FR	BE	IE	ES	IT	PT	EL			UK	CH	ESM	DE	FI	NL	AT	FR	BE	IE	ES	IT	PT	EL
UK	1	0.198263	0.269121	0.482977	0.440646	0.487855	0.424321	0.433325	0.420243	0.359371	0.114338	0.106343	0.0507203	-0.215916		UK	1	0.484701	0.0319409	0.393827	0.350681	0.315132	0.113676	0.152225	0.100532	-0.00326006	-0.116026	-0.0944705	-0.360978	-0.243908		UK	1	0.923473	0.0601212	0.961998	0.931727	0.936266	0.933089	0.881768	0.883989	0.317901	-0.836355	-0.815141	-0.873527	-0.871231
CH	0.198263	1	0.19376	0.366975	0.343042	0.383952	0.349805	0.355081	0.35059	0.359308	0.134124	0.104467	0.151538	-0.0628463		CH	0.484701	1	-0.185145	0.388655	0.350076	0.353805	-0.0664206	0.248697	0.235076	0.0599316	-0.22841	-0.20654	-0.332011	-0.0742546		CH	0.923473	1	-0.0534062	0.942901	0.932067	0.932157	0.943276	0.905767	0.879966	0.356785	-0.838084	-0.812214	-0.852735	-0.883296
ESM	0.269121	0.19376	1	0.335655	0.332094	0.361808	0.337302	0.484495	0.41223	0.448704	0.280512	0.753319	0.285768	0.123939		ESM	0.0319409	-0.185145	1	0.0710446	0.0677396	0.0598035	-0.00500133	0.136319	0.112158	-0.00774485	0.211914	0.236374	0.077239	-0.0348009		ESM	0.0601212	-0.0534062	1	-0.0243843	-0.102223	-0.051614	-0.0705329	-0.0450933	-0.0259711	0.0206948	0.305818	0.318786	0.199578	0.0676385
DE	0.482977	0.366975	0.335655	1	0.962726	0.971971	0.943673	0.894871	0.90124	0.847427	0.244261	0.143482	0.22775	-0.0411659		DE	0.393827	0.388655	0.0710446	1	0.895901	0.914536	-0.0154925	0.683474	0.699118	0.145026	-0.359473	-0.356075	-0.384195	-0.193667		DE	0.961998	0.942901	-0.0243843	1	0.985618	0.990378	0.985524	0.956732	0.957057	0.445947	-0.836794	-0.815355	-0.866811	-0.873715
FI	0.440646	0.343042	0.332094	0.962726	1	0.965845	0.971942	0.934963	0.940097	0.881239	0.313213	0.2005	0.30674	-0.00249407		FI	0.350681	0.350076	0.0677396	0.895901	1	0.908874	0.0333597	0.754171	0.773276	0.307142	-0.204725	-0.227439	-0.165313	0.109592		FI	0.931727	0.932067	-0.102223	0.985618	1	0.990606	0.985859	0.971595	0.972065	0.525346	-0.833783	-0.810377	-0.850927	-0.828916
NL	0.487855	0.383952	0.361808	0.971971	0.965845	1	0.968449	0.926903	0.929307	0.883788	0.346397	0.231429	0.331605	0.0155618		NL	0.315132	0.353805	0.0598035	0.914536	0.908874	1	-0.0110257	0.822826	0.840693	0.261841	-0.134781	-0.128244	-0.162372	-0.0314379		NL	0.936266	0.932157	-0.051614	0.990378	0.990606	1	0.992224	0.972906	0.973674	0.529889	-0.814106	-0.78971	-0.850603	-0.841749
AT	0.424321	0.349805	0.337302	0.943673	0.971942	0.968449	1	0.953511	0.967743	0.900715	0.418456	0.264273	0.39767	-0.015387		AT	0.113676	-0.0664206	-0.00500133	-0.0154925	0.0333597	-0.0110257	1	0.181303	0.0770445	0.0408358	0.227612	0.219837	0.180885	0.0083534		AT	0.933089	0.943276	-0.0705329	0.985524	0.985859	0.992224	1	0.962956	0.959045	0.502301	-0.828414	-0.804775	-0.865329	-0.870324
FR	0.433325	0.355081	0.484495	0.894871	0.934963	0.926903	0.953511	1	0.983596	0.916077	0.48635	0.441816	0.490192	-0.0166979		FR	0.152225	0.248697	0.136319	0.683474	0.754171	0.822826	0.181303	1	0.977514	0.330135	0.247508	0.232416	0.187684	0.0523512		FR	0.881768	0.905767	-0.0450933	0.956732	0.971595	0.972906	0.962956	1	0.99177	0.616991	-0.730855	-0.704481	-0.738562	-0.767161
BE	0.420243	0.35059	0.41223	0.90124	0.940097	0.929307	0.967743	0.983596	1	0.904897	0.46685	0.393023	0.495832	0.000590583		BE	0.100532	0.235076	0.112158	0.699118	0.773276	0.840693	0.0770445	0.977514	1	0.346759	0.195522	0.178648	0.171063	0.0812912		BE	0.883989	0.879966	-0.0259711	0.957057	0.972065	0.973674	0.959045	0.99177	1	0.635618	-0.71304	-0.68714	-0.737848	-0.754363
IE	0.359371	0.359308	0.448704	0.847427	0.881239	0.883788	0.900715	0.916077	0.904897	1	0.488274	0.402328	0.506741	0.0317095		IE	-0.00326006	0.0599316	-0.00774485	0.145026	0.307142	0.261841	0.0408358	0.330135	0.346759	1	0.12452	0.0655183	0.317466	0.439696		IE	0.317901	0.356785	0.0206948	0.445947	0.525346	0.529889	0.502301	0.616991	0.635618	1	-0.170447	-0.150538	-0.165835	-0.158773
ES	0.114338	0.134124	0.280512	0.244261	0.313213	0.346397	0.418456	0.48635	0.46685	0.488274	1	0.7153	0.82057	-0.158033		ES	-0.116026	-0.22841	0.211914	-0.359473	-0.204725	-0.134781	0.227612	0.247508	0.195522	0.12452	1	0.97591	0.77952	0.280313		ES	-0.836355	-0.838084	0.305818	-0.836794	-0.833783	-0.814106	-0.828414	-0.730855	-0.71304	-0.170447	1	0.993854	0.947757	0.847111
IT	0.106343	0.104467	0.753319	0.143482	0.2005	0.231429	0.264273	0.441816	0.393023	0.402328	0.7153	1	0.740646	0.0572681		IT	-0.0944705	-0.20654	0.236374	-0.356075	-0.227439	-0.128244	0.219837	0.232416	0.178648	0.0655183	0.97591	1	0.770698	0.222344		IT	-0.815141	-0.812214	0.318786	-0.815355	-0.810377	-0.78971	-0.804775	-0.704481	-0.68714	-0.150538	0.993854	1	0.93738	0.830881
PT	0.0507203	0.151538	0.285768	0.22775	0.30674	0.331605	0.39767	0.490192	0.495832	0.506741	0.82057	0.740646	1	0.0156335		PT	-0.360978	-0.332011	0.077239	-0.384195	-0.165313	-0.162372	0.180885	0.187684	0.171063	0.317466	0.77952	0.770698	1	0.487085		PT	-0.873527	-0.852735	0.199578	-0.866811	-0.850927	-0.850603	-0.865329	-0.738562	-0.737848	-0.165835	0.947757	0.93738	1	0.897569
EL	-0.215916	-0.0628463	0.123939	-0.0411659	-0.00249407	0.0155618	-0.015387	-0.0166979	0.000590583	0.0317095	-0.158033	0.0572681	0.0156335	1		EL	-0.243908	-0.0742546	-0.0348009	-0.193667	0.109592	-0.0314379	0.0083534	0.0523512	0.0812912	0.439696	0.280313	0.222344	0.487085	1		EL	-0.871231	-0.883296	0.0676385	-0.873715	-0.828916	-0.841749	-0.870324	-0.767161	-0.754363	-0.158773	0.847111	0.830881	0.897569	1
27.6.2016 - 1.7.2016																4.7.2016 - 8.7.2016																11.7.2016 - 15.7.2016
	UK	CH	ESM	DE	FI	NL	AT	FR	BE	IE	ES	IT	PT	EL			UK	CH	ESM	DE	FI	NL	AT	FR	BE	IE	ES	IT	PT	EL			UK	CH	ESM	DE	FI	NL	AT	FR	BE	IE	ES	IT	PT	EL
UK	1	0.310693	0.701008	0.570478	0.622733	0.584001	0.546413	0.621496	0.611176	0.369694	0.0110622	0.112956	0.077667	-0.150151		UK	1	-0.081767	0.366679	0.635158	0.614222	0.619608	0.643954	0.594485	0.574878	0.482123	0.218672	0.211212	0.203982	-0.270505		UK	1	0.364341	0.378415	0.442437	0.705386	0.692881	0.694558	0.69253	0.676273	0.623053	0.256548	0.326959	0.198311	0.0447808
CH	0.310693	1	0.199965	0.491896	0.463642	0.452675	0.485886	0.444661	0.433272	0.113865	0.00747831	0.0261894	-0.113451	-0.365858		CH	-0.081767	1	0.0399395	0.149682	0.16405	0.161552	0.0468779	0.118541	0.142573	0.16802	0.0240245	0.0497258	0.00745036	0.283497		CH	0.364341	1	0.491042	0.343502	0.588606	0.588138	0.54361	0.615672	0.623984	0.455664	0.290534	0.332694	0.206578	-0.134278
ESM	0.701008	0.199965	1	0.68124	0.635374	0.606765	0.568681	0.523427	0.488177	0.307781	-0.336651	-0.178183	-0.0581922	-0.34709		ESM	0.366679	0.0399395	1	0.615207	0.564689	0.593873	0.611809	0.57135	0.561143	0.526513	0.185707	0.18303	0.0152095	-0.201318		ESM	0.378415	0.491042	1	0.387587	0.471208	0.463609	0.389957	0.462155	0.432733	0.340537	0.278666	0.234302	0.202342	0.235156
DE	0.570478	0.491896	0.68124	1	0.933045	0.930087	0.929001	0.793396	0.772048	0.473953	-0.166534	-0.194908	-0.055832	-0.369837		DE	0.635158	0.149682	0.615207	1	0.964438	0.949011	0.920363	0.854595	0.84788	0.800905	0.0637402	0.101116	0.0396608	-0.100124		DE	0.442437	0.343502	0.387587	1	0.541163	0.503233	0.548529	0.498244	0.499698	0.409354	0.180979	0.239866	0.146185	-0.101529
FI	0.622733	0.463642	0.635374	0.933045	1	0.938695	0.932157	0.88539	0.871182	0.578945	-0.0141636	-0.0346939	0.0857846	-0.322096		FI	0.614222	0.16405	0.564689	0.964438	1	0.951166	0.931707	0.893926	0.901165	0.820655	0.178219	0.218694	0.11242	0.00777286		FI	0.705386	0.588606	0.471208	0.541163	1	0.979757	0.972513	0.978087	0.969023	0.865221	0.48367	0.503866	0.35811	-0.0607091
NL	0.584001	0.452675	0.606765	0.930087	0.938695	1	0.940059	0.889894	0.883646	0.639733	-0.0478196	-0.00749672	0.0619347	-0.278067		NL	0.619608	0.161552	0.593873	0.949011	0.951166	1	0.959448	0.93284	0.916316	0.846613	0.227386	0.295039	0.164818	-0.0488799		NL	0.692881	0.588138	0.463609	0.503233	0.979757	1	0.977742	0.978751	0.969979	0.87005	0.503035	0.513824	0.352184	-0.0450491
AT	0.546413	0.485886	0.568681	0.929001	0.932157	0.940059	1	0.895835	0.87611	0.621564	0.0197183	0.00987348	0.0793335	-0.303596		AT	0.643954	0.0468779	0.611809	0.920363	0.931707	0.959448	1	0.943581	0.914977	0.811843	0.226384	0.271454	0.181241	-0.0938062		AT	0.694558	0.54361	0.389957	0.548529	0.972513	0.977742	1	0.968109	0.955251	0.871734	0.476233	0.492862	0.345849	-0.101477
FR	0.621496	0.444661	0.523427	0.793396	0.88539	0.889894	0.895835	1	0.98011	0.695534	0.219983	0.258722	0.244302	-0.225091		FR	0.594485	0.118541	0.57135	0.854595	0.893926	0.93284	0.943581	1	0.975356	0.807599	0.382857	0.427566	0.281537	0.0671484		FR	0.69253	0.615672	0.462155	0.498244	0.978087	0.978751	0.968109	1	0.98867	0.857925	0.536266	0.545071	0.401688	-0.0550148
BE	0.611176	0.433272	0.488177	0.772048	0.871182	0.883646	0.87611	0.98011	1	0.725082	0.199635	0.237923	0.221366	-0.17125		BE	0.574878	0.142573	0.561143	0.84788	0.901165	0.916316	0.914977	0.975356	1	0.774014	0.377875	0.445963	0.270736	0.0908548		BE	0.676273	0.623984	0.432733	0.499698	0.969023	0.969979	0.955251	0.98867	1	0.851387	0.54033	0.551452	0.379313	-0.0787621
IE	0.369694	0.113865	0.307781	0.473953	0.578945	0.639733	0.621564	0.695534	0.725082	1	0.152919	0.162431	0.184146	-0.10964		IE	0.482123	0.16802	0.526513	0.800905	0.820655	0.846613	0.811843	0.807599	0.774014	1	0.215303	0.22924	0.169206	0.0302517		IE	0.623053	0.455664	0.340537	0.409354	0.865221	0.87005	0.871734	0.857925	0.851387	1	0.304896	0.27255	0.181169	-0.0599022
ES	0.0110622	0.00747831	-0.336651	-0.166534	-0.0141636	-0.0478196	0.0197183	0.219983	0.199635	0.152919	1	0.795999	0.704592	0.133297		ES	0.218672	0.0240245	0.185707	0.0637402	0.178219	0.227386	0.226384	0.382857	0.377875	0.215303	1	0.922498	0.717592	0.269043		ES	0.256548	0.290534	0.278666	0.180979	0.48367	0.503035	0.476233	0.536266	0.54033	0.304896	1	0.924647	0.734023	0.158605
IT	0.112956	0.0261894	-0.178183	-0.194908	-0.0346939	-0.00749672	0.00987348	0.258722	0.237923	0.162431	0.795999	1	0.773085	0.226788		IT	0.211212	0.0497258	0.18303	0.101116	0.218694	0.295039	0.271454	0.427566	0.445963	0.22924	0.922498	1	0.748106	0.263785		IT	0.326959	0.332694	0.234302	0.239866	0.503866	0.513824	0.492862	0.545071	0.551452	0.27255	0.924647	1	0.757713	0.1473
PT	0.077667	-0.113451	-0.0581922	-0.055832	0.0857846	0.0619347	0.0793335	0.244302	0.221366	0.184146	0.704592	0.773085	1	0.0191968		PT	0.203982	0.00745036	0.0152095	0.0396608	0.11242	0.164818	0.181241	0.281537	0.270736	0.169206	0.717592	0.748106	1	0.152375		PT	0.198311	0.206578	0.202342	0.146185	0.35811	0.352184	0.345849	0.401688	0.379313	0.181169	0.734023	0.757713	1	0.199544
EL	-0.150151	-0.365858	-0.34709	-0.369837	-0.322096	-0.278067	-0.303596	-0.225091	-0.17125	-0.10964	0.133297	0.226788	0.0191968	1		EL	-0.270505	0.283497	-0.201318	-0.100124	0.00777286	-0.0488799	-0.0938062	0.0671484	0.0908548	0.0302517	0.269043	0.263785	0.152375	1		EL	0.0447808	-0.134278	0.235156	-0.101529	-0.0607091	-0.0450491	-0.101477	-0.0550148	-0.0787621	-0.0599022	0.158605	0.1473	0.199544	1
3.4.2017 - 7.4.2017																10.4.2017 - 13.4.2017																18.4.2017 - 21.4.2017
	UK	CH	ESM	DE	FI	NL	AT	FR	BE	IE	ES	IT	PT	EL			UK	CH	ESM	DE	FI	NL	AT	FR	BE	IE	ES	IT	PT	EL			UK	CH	ESM	DE	FI	NL	AT	FR	BE	IE	ES	IT	PT	EL
UK	1	0.173244	0.292055	0.76146	0.663416	0.707939	0.710125	0.613345	0.683193	0.593544	0.490819	0.481619	0.450013	0.185895		UK	1	0.293494	0.391116	0.690033	0.689412	0.663739	0.555155	0.382925	0.332176	0.537836	0.282922	0.370297	0.333002	0.0652731		UK	1	0.464852	0.362671	0.679555	0.598736	0.622698	0.268615	0.253804	0.407527	0.451421	0.295728	0.35241	0.41404	-0.0948431
CH	0.173244	1	0.227634	0.48501	0.400092	0.475581	0.470698	0.284268	0.407056	0.0576749	0.383154	0.377442	0.354569	-0.128416		CH	0.293494	1	0.218457	0.405006	0.517916	0.580601	0.4227	0.251481	0.195823	0.199046	0.11472	0.235198	-0.0137345	-0.0240486		CH	0.464852	1	0.135678	0.660012	0.72182	0.698746	0.383467	0.377416	0.461457	0.429886	0.429695	0.496677	0.438369	-0.192777
ESM	0.292055	0.227634	1	0.499878	0.418456	0.482819	0.375143	0.207558	0.338105	0.137512	0.137205	0.0836323	0.0412746	0.21175		ESM	0.391116	0.218457	1	0.333213	0.229774	0.176202	0.191947	-0.225958	-0.266212	-0.0693672	-0.125772	-0.171299	-0.095824	-0.123465		ESM	0.362671	0.135678	1	0.373326	0.260789	0.323396	0.164544	0.189398	0.341758	0.309262	0.0736588	0.0534083	0.0811018	0.144277
DE	0.76146	0.48501	0.499878	1	0.840751	0.946059	0.921558	0.704762	0.834184	0.595049	0.617823	0.58793	0.553137	0.0277475		DE	0.690033	0.405006	0.333213	1	0.869523	0.866051	0.853781	0.476874	0.53344	0.600229	0.479877	0.513254	0.399052	0.296682		DE	0.679555	0.660012	0.373326	1	0.901734	0.942774	0.41704	0.490234	0.62847	0.590261	0.475417	0.439852	0.439131	-0.0106392
FI	0.663416	0.400092	0.418456	0.840751	1	0.877168	0.832374	0.718058	0.828647	0.58363	0.594581	0.573288	0.390972	-0.0420966		FI	0.689412	0.517916	0.229774	0.869523	1	0.963901	0.892262	0.681504	0.664068	0.709953	0.493095	0.602164	0.454024	0.245229		FI	0.598736	0.72182	0.260789	0.901734	1	0.947573	0.400344	0.5273	0.641393	0.588091	0.435354	0.468844	0.411673	-0.102612
NL	0.707939	0.475581	0.482819	0.946059	0.877168	1	0.940509	0.671915	0.832615	0.561684	0.597555	0.594097	0.462912	-0.0410853		NL	0.663739	0.580601	0.176202	0.866051	0.963901	1	0.910498	0.68833	0.703192	0.704513	0.48613	0.61074	0.456492	0.185022		NL	0.622698	0.698746	0.323396	0.942774	0.947573	1	0.393407	0.571073	0.726738	0.685249	0.427677	0.513696	0.430924	0.00447665
AT	0.710125	0.470698	0.375143	0.921558	0.832374	0.940509	1	0.65064	0.818892	0.525126	0.640196	0.610243	0.497963	-0.0236054		AT	0.555155	0.4227	0.191947	0.853781	0.892262	0.910498	1	0.616223	0.672422	0.636997	0.363903	0.465821	0.323968	0.188195		AT	0.268615	0.383467	0.164544	0.41704	0.400344	0.393407	1	0.264416	0.243256	0.302476	0.123926	-0.00965283	0.204868	-0.202529
FR	0.613345	0.284268	0.207558	0.704762	0.718058	0.671915	0.65064	1	0.931063	0.879924	0.785869	0.791369	0.586926	0.0402045		FR	0.382925	0.251481	-0.225958	0.476874	0.681504	0.68833	0.616223	1	0.901815	0.821095	0.716469	0.841412	0.66067	0.299414		FR	0.253804	0.377416	0.189398	0.490234	0.5273	0.571073	0.264416	1	0.673364	0.710335	0.244367	0.489887	0.46564	-0.028575
BE	0.683193	0.407056	0.338105	0.834184	0.828647	0.832615	0.818892	0.931063	1	0.774465	0.790877	0.775583	0.577577	-0.00958014		BE	0.332176	0.195823	-0.266212	0.53344	0.664068	0.703192	0.672422	0.901815	1	0.710051	0.616254	0.736777	0.61587	0.274108		BE	0.407527	0.461457	0.341758	0.62847	0.641393	0.726738	0.243256	0.673364	1	0.894363	0.394068	0.658876	0.532401	0.124396
IE	0.593544	0.0576749	0.137512	0.595049	0.58363	0.561684	0.525126	0.879924	0.774465	1	0.640156	0.70975	0.558031	0.139092		IE	0.537836	0.199046	-0.0693672	0.600229	0.709953	0.704513	0.636997	0.821095	0.710051	1	0.726614	0.769646	0.679476	0.372177		IE	0.451421	0.429886	0.309262	0.590261	0.588091	0.685249	0.302476	0.710335	0.894363	1	0.421486	0.649429	0.572651	0.093677
ES	0.490819	0.383154	0.137205	0.617823	0.594581	0.597555	0.640196	0.785869	0.790877	0.640156	1	0.861887	0.652661	0.0567057		ES	0.282922	0.11472	-0.125772	0.479877	0.493095	0.48613	0.363903	0.716469	0.616254	0.726614	1	0.896213	0.754351	0.485475		ES	0.295728	0.429695	0.0736588	0.475417	0.435354	0.427677	0.123926	0.244367	0.394068	0.421486	1	0.708413	0.742695	0.0193002
IT	0.481619	0.377442	0.0836323	0.58793	0.573288	0.594097	0.610243	0.791369	0.775583	0.70975	0.861887	1	0.704998	0.165107		IT	0.370297	0.235198	-0.171299	0.513254	0.602164	0.61074	0.465821	0.841412	0.736777	0.769646	0.896213	1	0.792236	0.409491		IT	0.35241	0.496677	0.0534083	0.439852	0.468844	0.513696	-0.00965283	0.489887	0.658876	0.649429	0.708413	1	0.822617	0.190585
PT	0.450013	0.354569	0.0412746	0.553137	0.390972	0.462912	0.497963	0.586926	0.577577	0.558031	0.652661	0.704998	1	0.0633905		PT	0.333002	-0.0137345	-0.095824	0.399052	0.454024	0.456492	0.323968	0.66067	0.61587	0.679476	0.754351	0.792236	1	0.41006		PT	0.41404	0.438369	0.0811018	0.439131	0.411673	0.430924	0.204868	0.46564	0.532401	0.572651	0.742695	0.822617	1	0.222703
EL	0.185895	-0.128416	0.21175	0.0277475	-0.0420966	-0.0410853	-0.0236054	0.0402045	-0.00958014	0.139092	0.0567057	0.165107	0.0633905	1		EL	0.0652731	-0.0240486	-0.123465	0.296682	0.245229	0.185022	0.188195	0.299414	0.274108	0.372177	0.485475	0.409491	0.41006	1		EL	-0.0948431	-0.192777	0.144277	-0.0106392	-0.102612	0.00447665	-0.202529	-0.028575	0.124396	0.093677	0.0193002	0.190585	0.222703	1
24.4.2017 - 28.4.2017																2.5.2017 - 5.5.2017																8.5.2017 - 12.5.2017
	UK	CH	ESM	DE	FI	NL	AT	FR	BE	IE	ES	IT	PT	EL			UK	CH	ESM	DE	FI	NL	AT	FR	BE	IE	ES	IT	PT	EL			UK	CH	ESM	DE	FI	NL	AT	FR	BE	IE	ES	IT	PT	EL
UK	1	0.393169	0.820976	0.326201	0.241094	0.328936	0.290483	0.198022	0.583949	0.5497	0.23258	0.282953	0.0884898	-0.161502		UK	1	0.434812	0.410235	0.613302	0.584317	0.621115	0.593179	0.438428	0.519012	0.41249	0.25446	0.214479	0.25475	-0.329015		UK	1	0.223322	0.268922	0.635582	0.650642	0.663555	0.639946	0.647081	0.695092	0.653689	0.428357	0.503589	0.307189	-0.154282
CH	0.393169	1	0.645391	0.853192	0.818888	0.815503	0.768271	-0.39504	0.187187	-0.143777	-0.120768	-0.267084	-0.235492	-0.220263		CH	0.434812	1	0.306216	0.546464	0.456116	0.483905	0.468267	0.446617	0.513964	0.284957	0.215853	0.18559	0.208206	0.106368		CH	0.223322	1	0.0617177	0.557193	0.530755	0.579504	0.440362	0.473884	0.461329	0.496771	0.297299	0.277812	0.227037	0.0823909
ESM	0.820976	0.645391	1	0.607275	0.553034	0.607766	0.550979	0.0716245	0.59149	0.360566	0.175085	0.156869	-0.0126136	-0.164466		ESM	0.410235	0.306216	1	0.499705	0.445448	0.499933	0.479508	0.234507	0.349101	0.235348	-0.269025	-0.193127	-0.376457	-0.0116991		ESM	0.268922	0.0617177	1	0.298041	0.294004	0.270498	0.323552	0.415239	0.3863	0.413168	0.488948	0.520477	0.416276	-0.292766
DE	0.326201	0.853192	0.607275	1	0.972952	0.984868	0.954631	-0.252659	0.312637	-0.14278	0.0744427	-0.112014	-0.0941449	-0.286726		DE	0.613302	0.546464	0.499705	1	0.9657	0.975906	0.941959	0.846105	0.867378	0.784583	0.566303	0.553436	0.340381	-0.0279137		DE	0.635582	0.557193	0.298041	1	0.956149	0.962954	0.940591	0.827242	0.885455	0.81902	0.601512	0.534193	0.320592	0.00681199
FI	0.241094	0.818888	0.553034	0.972952	1	0.981084	0.958472	-0.199819	0.313256	-0.174864	0.138338	-0.0674772	-0.0336997	-0.214572		FI	0.584317	0.456116	0.445448	0.9657	1	0.964062	0.944423	0.825737	0.857143	0.761793	0.573712	0.598561	0.34916	-0.0557625		FI	0.650642	0.530755	0.294004	0.956149	1	0.957578	0.958079	0.814475	0.867464	0.818466	0.539668	0.507566	0.300279	0.0837501
NL	0.328936	0.815503	0.607766	0.984868	0.981084	1	0.976075	-0.157874	0.395667	-0.0766382	0.180164	-0.0184369	-0.0209885	-0.2756		NL	0.621115	0.483905	0.499933	0.975906	0.964062	1	0.953144	0.851953	0.894218	0.799693	0.566502	0.557309	0.371645	-0.0159018		NL	0.663555	0.579504	0.270498	0.962954	0.957578	1	0.933284	0.821131	0.868461	0.806025	0.582088	0.544841	0.358171	0.0374774
AT	0.290483	0.768271	0.550979	0.954631	0.958472	0.976075	1	-0.178497	0.382561	-0.103306	0.183326	-0.0375035	-0.0441525	-0.260318		AT	0.593179	0.468267	0.479508	0.941959	0.944423	0.953144	1	0.799207	0.842067	0.751961	0.573334	0.570552	0.364056	-0.0764726		AT	0.639946	0.440362	0.323552	0.940591	0.958079	0.933284	1	0.838789	0.875114	0.795522	0.599334	0.545845	0.336394	-0.00273177
FR	0.198022	-0.39504	0.0716245	-0.252659	-0.199819	-0.157874	-0.178497	1	0.745298	0.803276	0.76034	0.898991	0.773234	0.193215		FR	0.438428	0.446617	0.234507	0.846105	0.825737	0.851953	0.799207	1	0.957879	0.909884	0.743948	0.701318	0.594507	-0.0499968		FR	0.647081	0.473884	0.415239	0.827242	0.814475	0.821131	0.838789	1	0.95849	0.903536	0.767295	0.688819	0.509434	0.0121257
BE	0.583949	0.187187	0.59149	0.312637	0.313256	0.395667	0.382561	0.745298	1	0.814626	0.688107	0.728241	0.513403	-0.0367826		BE	0.519012	0.513964	0.349101	0.867378	0.857143	0.894218	0.842067	0.957879	1	0.885621	0.674483	0.642023	0.523007	-0.0373452		BE	0.695092	0.461329	0.3863	0.885455	0.867464	0.868461	0.875114	0.95849	1	0.904814	0.760337	0.686927	0.478504	-0.0277092
IE	0.5497	-0.143777	0.360566	-0.14278	-0.174864	-0.0766382	-0.103306	0.803276	0.814626	1	0.585883	0.726086	0.536831	0.0871444		IE	0.41249	0.284957	0.235348	0.784583	0.761793	0.799693	0.751961	0.909884	0.885621	1	0.707951	0.715692	0.55883	-0.0552059		IE	0.653689	0.496771	0.413168	0.81902	0.818466	0.806025	0.795522	0.903536	0.904814	1	0.661231	0.617229	0.423752	-0.0155349
ES	0.23258	-0.120768	0.175085	0.0744427	0.138338	0.180164	0.183326	0.76034	0.688107	0.585883	1	0.905278	0.775962	0.199329		ES	0.25446	0.215853	-0.269025	0.566303	0.573712	0.566502	0.573334	0.743948	0.674483	0.707951	1	0.892272	0.793052	-0.0776553		ES	0.428357	0.297299	0.488948	0.601512	0.539668	0.582088	0.599334	0.767295	0.760337	0.661231	1	0.873949	0.762923	-0.000820062
IT	0.282953	-0.267084	0.156869	-0.112014	-0.0674772	-0.0184369	-0.0375035	0.898991	0.728241	0.726086	0.905278	1	0.789798	0.156891		IT	0.214479	0.18559	-0.193127	0.553436	0.598561	0.557309	0.570552	0.701318	0.642023	0.715692	0.892272	1	0.787961	-0.0576065		IT	0.503589	0.277812	0.520477	0.534193	0.507566	0.544841	0.545845	0.688819	0.686927	0.617229	0.873949	1	0.70526	-0.124297
PT	0.0884898	-0.235492	-0.0126136	-0.0941449	-0.0336997	-0.0209885	-0.0441525	0.773234	0.513403	0.536831	0.775962	0.789798	1	0.133887		PT	0.25475	0.208206	-0.376457	0.340381	0.34916	0.371645	0.364056	0.594507	0.523007	0.55883	0.793052	0.787961	1	-0.105957		PT	0.307189	0.227037	0.416276	0.320592	0.300279	0.358171	0.336394	0.509434	0.478504	0.423752	0.762923	0.70526	1	0.0760965
EL	-0.161502	-0.220263	-0.164466	-0.286726	-0.214572	-0.2756	-0.260318	0.193215	-0.0367826	0.0871444	0.199329	0.156891	0.133887	1		EL	-0.329015	0.106368	-0.0116991	-0.0279137	-0.0557625	-0.0159018	-0.0764726	-0.0499968	-0.0373452	-0.0552059	-0.0776553	-0.0576065	-0.105957	1		EL	-0.154282	0.0823909	-0.292766	0.00681199	0.0837501	0.0374774	-0.00273177	0.0121257	-0.0277092	-0.0155349	-0.000820062	-0.124297	0.0760965	1
17.9.2018 - 21.9.2018																24.9.2018 - 28.9.2018																1.10.2018 - 5.10.2018
	UK	CH	ESM	DE	FI	NL	AT	FR	BE	IE	ES	IT	PT	EL			UK	CH	ESM	DE	FI	NL	AT	FR	BE	IE	ES	IT	PT	EL			UK	CH	ESM	DE	FI	NL	AT	FR	BE	IE	ES	IT	PT	EL
UK	1	0.729995	0.792931	0.840978	0.815494	0.844678	0.815928	0.807683	0.815815	0.823044	0.632096	0.116548	0.501806	-0.0256072		UK	1	0.56432	0.801916	0.706684	0.682194	0.702586	0.708482	0.634249	0.616532	0.622292	-0.00270184	-0.456954	-0.169919	-0.376662		UK	1	0.201558	0.917436	0.383546	0.367027	0.394811	0.375853	0.408819	0.409151	0.374666	-0.000408344	-0.066492	-0.0974872	-0.318327
CH	0.729995	1	0.754891	0.735611	0.718575	0.752194	0.756101	0.74233	0.725536	0.724897	0.597827	0.0099883	0.39954	-0.118478		CH	0.56432	1	0.548746	0.899321	0.896843	0.892212	0.896605	0.872084	0.866351	0.873796	0.240794	-0.561912	0.045304	-0.101178		CH	0.201558	1	0.275093	0.84717	0.834116	0.820828	0.842318	0.822527	0.808916	0.846083	0.249788	-0.511642	0.24658	-0.261316
ESM	0.792931	0.754891	1	0.832731	0.769448	0.812501	0.804676	0.768383	0.784014	0.788573	0.655242	0.0702256	0.421075	-0.0219269		ESM	0.801916	0.548746	1	0.674718	0.657931	0.663269	0.664918	0.62384	0.620801	0.643417	0.22227	-0.330725	0.0143621	-0.519523		ESM	0.917436	0.275093	1	0.468232	0.455397	0.472128	0.459299	0.476806	0.47878	0.438951	0.0679521	-0.126692	-0.0932683	-0.429853
DE	0.840978	0.735611	0.832731	1	0.974772	0.989949	0.984271	0.960281	0.955578	0.969759	0.690981	-0.0314259	0.486901	-0.0791383		DE	0.706684	0.899321	0.674718	1	0.993921	0.996283	0.993271	0.970774	0.964667	0.969394	0.24308	-0.593005	0.0174339	-0.171722		DE	0.383546	0.84717	0.468232	1	0.992745	0.994008	0.980935	0.942088	0.945372	0.940746	0.16534	-0.596192	0.201348	-0.138893
FI	0.815494	0.718575	0.769448	0.974772	1	0.974427	0.96786	0.953656	0.943841	0.962078	0.660887	-0.079614	0.470416	-0.107724		FI	0.682194	0.896843	0.657931	0.993921	1	0.993736	0.993301	0.972355	0.9699	0.970834	0.259679	-0.573448	0.0447046	-0.151924		FI	0.367027	0.834116	0.455397	0.992745	1	0.993971	0.985886	0.950412	0.954306	0.947551	0.223877	-0.562562	0.273334	-0.131311
NL	0.844678	0.752194	0.812501	0.989949	0.974427	1	0.986167	0.964184	0.959587	0.972406	0.684926	-0.0110987	0.486416	-0.0883916		NL	0.702586	0.892212	0.663269	0.996283	0.993736	1	0.995922	0.967101	0.96138	0.965317	0.240668	-0.601653	0.0246855	-0.163729		NL	0.394811	0.820828	0.472128	0.994008	0.993971	1	0.985105	0.946341	0.950587	0.945489	0.19011	-0.580464	0.238089	-0.1332
AT	0.815928	0.756101	0.804676	0.984271	0.96786	0.986167	1	0.957558	0.945404	0.961089	0.673127	-0.0379533	0.494818	-0.101709		AT	0.708482	0.896605	0.664918	0.993271	0.993301	0.995922	1	0.969675	0.965304	0.967972	0.272796	-0.575389	0.0516373	-0.163596		AT	0.375853	0.842318	0.459299	0.980935	0.985886	0.985105	1	0.930972	0.93253	0.935962	0.213057	-0.555756	0.272641	-0.189106
FR	0.807683	0.74233	0.768383	0.960281	0.953656	0.964184	0.957558	1	0.986117	0.990649	0.672257	0.0495712	0.498171	-0.0728889		FR	0.634249	0.872084	0.62384	0.970774	0.972355	0.967101	0.969675	1	0.994097	0.993895	0.366123	-0.47623	0.118332	-0.138776		FR	0.408819	0.822527	0.476806	0.942088	0.950412	0.946341	0.930972	1	0.995858	0.984862	0.335987	-0.434327	0.326446	-0.152816
BE	0.815815	0.725536	0.784014	0.955578	0.943841	0.959587	0.945404	0.986117	1	0.987716	0.669972	0.057218	0.480971	-0.072886		BE	0.616532	0.866351	0.620801	0.964667	0.9699	0.96138	0.965304	0.994097	1	0.98995	0.372225	-0.464861	0.112091	-0.146588		BE	0.409151	0.808916	0.47878	0.945372	0.954306	0.950587	0.93253	0.995858	1	0.984023	0.341613	-0.435857	0.343639	-0.119929
IE	0.823044	0.724897	0.788573	0.969759	0.962078	0.972406	0.961089	0.990649	0.987716	1	0.678885	0.0420042	0.500744	-0.0613274		IE	0.622292	0.873796	0.643417	0.969394	0.970834	0.965317	0.967972	0.993895	0.98995	1	0.386789	-0.459254	0.142656	-0.124258		IE	0.374666	0.846083	0.438951	0.940746	0.947551	0.945489	0.935962	0.984862	0.984023	1	0.310995	-0.459847	0.337546	-0.164123
ES	0.632096	0.597827	0.655242	0.690981	0.660887	0.684926	0.673127	0.672257	0.669972	0.678885	1	0.434382	0.717472	0.109371		ES	-0.00270184	0.240794	0.22227	0.24308	0.259679	0.240668	0.272796	0.366123	0.372225	0.386789	1	0.433124	0.737836	0.172531		ES	-0.000408344	0.249788	0.0679521	0.16534	0.223877	0.19011	0.213057	0.335987	0.341613	0.310995	1	0.404932	0.624809	-0.129835
IT	0.116548	0.0099883	0.0702256	-0.0314259	-0.079614	-0.0110987	-0.0379533	0.0495712	0.057218	0.0420042	0.434382	1	0.420197	0.299169		IT	-0.456954	-0.561912	-0.330725	-0.593005	-0.573448	-0.601653	-0.575389	-0.47623	-0.464861	-0.459254	0.433124	1	0.517617	0.420306		IT	-0.066492	-0.511642	-0.126692	-0.596192	-0.562562	-0.580464	-0.555756	-0.434327	-0.435857	-0.459847	0.404932	1	0.298715	-0.0167025
PT	0.501806	0.39954	0.421075	0.486901	0.470416	0.486416	0.494818	0.498171	0.480971	0.500744	0.717472	0.420197	1	0.0194696		PT	-0.169919	0.045304	0.0143621	0.0174339	0.0447046	0.0246855	0.0516373	0.118332	0.112091	0.142656	0.737836	0.517617	1	0.228741		PT	-0.0974872	0.24658	-0.0932683	0.201348	0.273334	0.238089	0.272641	0.326446	0.343639	0.337546	0.624809	0.298715	1	-0.01313
EL	-0.0256072	-0.118478	-0.0219269	-0.0791383	-0.107724	-0.0883916	-0.101709	-0.0728889	-0.072886	-0.0613274	0.109371	0.299169	0.0194696	1		EL	-0.376662	-0.101178	-0.519523	-0.171722	-0.151924	-0.163729	-0.163596	-0.138776	-0.146588	-0.124258	0.172531	0.420306	0.228741	1		EL	-0.318327	-0.261316	-0.429853	-0.138893	-0.131311	-0.1332	-0.189106	-0.152816	-0.119929	-0.164123	-0.129835	-0.0167025	-0.01313	1
8.10.2018 - 12.10.2018																15.10.2018 - 19.10.2018																22.10.2018 - 26.10.2018
	UK	CH	ESM	DE	FI	NL	AT	FR	BE	IE	ES	IT	PT	EL			UK	CH	ESM	DE	FI	NL	AT	FR	BE	IE	ES	IT	PT	EL			UK	CH	ESM	DE	FI	NL	AT	FR	BE	IE	ES	IT	PT	EL
UK	1	0.381775	0.861745	0.501454	0.49905	0.486117	0.512363	0.378446	0.377692	0.36196	0.0747404	-0.280525	-0.03021	-0.184631		UK	1	0.298304	0.673037	0.573658	0.558121	0.591795	0.518502	0.350309	0.348329	0.400646	-0.087894	-0.411574	-0.197737	-0.00120707		UK	1	0.391779	0.837373	0.624254	0.629495	0.627068	0.602396	0.663587	0.664061	0.699951	-0.0232206	-0.0681909	0.0384263	0.0133038
CH	0.381775	1	0.499065	0.784206	0.800529	0.776017	0.761903	0.797408	0.783606	0.792212	0.36799	-0.205229	0.166217	-0.150373		CH	0.298304	1	0.455247	0.74603	0.738736	0.748847	0.750429	0.6049	0.563902	0.576126	-0.0172218	-0.130312	-0.0748381	-0.275933		CH	0.391779	1	0.529079	0.80429	0.821035	0.786909	0.828138	0.735392	0.732633	0.726849	-0.117361	-0.382647	-0.111821	0.0568619
ESM	0.861745	0.499065	1	0.61482	0.604117	0.593962	0.620412	0.480215	0.476548	0.467302	0.0613273	-0.395009	-0.0772005	-0.326388		ESM	0.673037	0.455247	1	0.690892	0.697098	0.713436	0.645158	0.418613	0.407365	0.441873	-0.0378169	-0.372839	-0.172767	0.0957945		ESM	0.837373	0.529079	1	0.731928	0.725206	0.713273	0.694722	0.782881	0.799806	0.799089	0.0609438	-0.0293988	0.120044	0.0399829
DE	0.501454	0.784206	0.61482	1	0.992276	0.995291	0.990793	0.926741	0.929959	0.92601	0.291738	-0.407845	0.122622	-0.054624		DE	0.573658	0.74603	0.690892	1	0.967394	0.982698	0.969097	0.779471	0.741657	0.786689	-0.174216	-0.37054	-0.324033	-0.266555		DE	0.624254	0.80429	0.731928	1	0.987645	0.991325	0.976488	0.907737	0.903454	0.921744	-0.121644	-0.502939	-0.113061	-0.00897198
FI	0.49905	0.800529	0.604117	0.992276	1	0.993897	0.984244	0.943296	0.945632	0.942276	0.337966	-0.379597	0.169658	-0.0339073		FI	0.558121	0.738736	0.697098	0.967394	1	0.984977	0.969156	0.832555	0.814897	0.842722	-0.0366609	-0.287634	-0.210263	-0.206848		FI	0.629495	0.821035	0.725206	0.987645	1	0.99119	0.975494	0.906505	0.905072	0.924508	-0.104232	-0.498294	-0.0920925	0.0418415
NL	0.486117	0.776017	0.593962	0.995291	0.993897	1	0.989817	0.941605	0.943395	0.936077	0.314029	-0.394522	0.15921	-0.0396973		NL	0.591795	0.748847	0.713436	0.982698	0.984977	1	0.976889	0.827867	0.795678	0.833692	-0.059196	-0.303939	-0.216739	-0.21077		NL	0.627068	0.786909	0.713273	0.991325	0.99119	1	0.978404	0.905157	0.898604	0.917442	-0.0907397	-0.501042	-0.0844594	0.0213682
AT	0.512363	0.761903	0.620412	0.990793	0.984244	0.989817	1	0.922043	0.925648	0.919317	0.29128	-0.411118	0.139131	-0.0750913		AT	0.518502	0.750429	0.645158	0.969097	0.969156	0.976889	1	0.81027	0.772153	0.818515	-0.0882005	-0.286694	-0.180172	-0.223954		AT	0.602396	0.828138	0.694722	0.976488	0.975494	0.978404	1	0.902898	0.896684	0.912705	-0.0930592	-0.448371	-0.0822507	0.0218462
FR	0.378446	0.797408	0.480215	0.926741	0.943296	0.941605	0.922043	1	0.994068	0.987149	0.446528	-0.182597	0.290198	0.0718317		FR	0.350309	0.6049	0.418613	0.779471	0.832555	0.827867	0.81027	1	0.97959	0.978903	0.26522	0.114549	0.0989651	-0.0218282		FR	0.663587	0.735392	0.782881	0.907737	0.906505	0.905157	0.902898	1	0.990121	0.981663	0.0117268	-0.273613	0.0377268	0.0506427
BE	0.377692	0.783606	0.476548	0.929959	0.945632	0.943395	0.925648	0.994068	1	0.983758	0.456526	-0.191425	0.294646	0.103421		BE	0.348329	0.563902	0.407365	0.741657	0.814897	0.795678	0.772153	0.97959	1	0.966786	0.333924	0.136143	0.127153	0.0366731		BE	0.664061	0.732633	0.799806	0.903454	0.905072	0.898604	0.896684	0.990121	1	0.981525	0.031878	-0.275077	0.0642033	0.0796241
IE	0.36196	0.792212	0.467302	0.92601	0.942276	0.936077	0.919317	0.987149	0.983758	1	0.455565	-0.206319	0.296754	0.0784811		IE	0.400646	0.576126	0.441873	0.786689	0.842722	0.833692	0.818515	0.978903	0.966786	1	0.267506	0.0776459	0.102418	-0.00664886		IE	0.699951	0.726849	0.799089	0.921744	0.924508	0.917442	0.912705	0.981663	0.981525	1	-0.0135889	-0.345676	0.0154711	0.0337705
ES	0.0747404	0.36799	0.0613273	0.291738	0.337966	0.314029	0.29128	0.446528	0.456526	0.455565	1	0.402501	0.801948	0.261104		ES	-0.087894	-0.0172218	-0.0378169	-0.174216	-0.0366609	-0.059196	-0.0882005	0.26522	0.333924	0.267506	1	0.637312	0.834793	0.535399		ES	-0.0232206	-0.117361	0.0609438	-0.121644	-0.104232	-0.0907397	-0.0930592	0.0117268	0.031878	-0.0135889	1	0.50227	0.866945	0.305599
IT	-0.280525	-0.205229	-0.395009	-0.407845	-0.379597	-0.394522	-0.411118	-0.182597	-0.191425	-0.206319	0.402501	1	0.415746	0.429863		IT	-0.411574	-0.130312	-0.372839	-0.37054	-0.287634	-0.303939	-0.286694	0.114549	0.136143	0.0776459	0.637312	1	0.721933	0.496923		IT	-0.0681909	-0.382647	-0.0293988	-0.502939	-0.498294	-0.501042	-0.448371	-0.273613	-0.275077	-0.345676	0.50227	1	0.52605	0.0775864
PT	-0.03021	0.166217	-0.0772005	0.122622	0.169658	0.15921	0.139131	0.290198	0.294646	0.296754	0.801948	0.415746	1	0.27551		PT	-0.197737	-0.0748381	-0.172767	-0.324033	-0.210263	-0.216739	-0.180172	0.0989651	0.127153	0.102418	0.834793	0.721933	1	0.563026		PT	0.0384263	-0.111821	0.120044	-0.113061	-0.0920925	-0.0844594	-0.0822507	0.0377268	0.0642033	0.0154711	0.866945	0.52605	1	0.258413
EL	-0.184631	-0.150373	-0.326388	-0.054624	-0.0339073	-0.0396973	-0.0750913	0.0718317	0.103421	0.0784811	0.261104	0.429863	0.27551	1		EL	-0.00120707	-0.275933	0.0957945	-0.266555	-0.206848	-0.21077	-0.223954	-0.0218282	0.0366731	-0.00664886	0.535399	0.496923	0.563026	1		EL	0.0133038	0.0568619	0.0399829	-0.00897198	0.0418415	0.0213682	0.0218462	0.0506427	0.0796241	0.0337705	0.305599	0.0775864	0.258413	1

## Sheet: Table 2 - Filtered C.Influences
Supplementary Table 2. For all three time ranges, we show the filtered correlation influence matrices of bond returns (compare Fig. 4, 8 and 12 in the main text).
6.6.2016 - 10.6.2016																13.6.2016 - 17.6.2016																20.6.2016 - 24.6.2016
from \ to	UK	CH	ESM	DE	FI	NL	AT	FR	BE	IE	ES	IT	PT	EL		from \ to	UK	CH	ESM	DE	FI	NL	AT	FR	BE	IE	ES	IT	PT	EL		from \ to	UK	CH	ESM	DE	FI	NL	AT	FR	BE	IE	ES	IT	PT	EL
UK	0	0	0	0	0	0	0	0	0	0	0	0	0	0		UK	0	0	0	0	0	0	0	0	0	0	0	0	0	0		UK	0	0	0	0	0	0	0	0	0	0	0	0	0	0
CH	0	0	0	0	0	0	0	0	0	0	0	0	0	0		CH	0	0	0	0	0	0	0	0	0	0	0	0	0	0		CH	0	0	0	0	0	0	0	0	0	0	0	0	0	0
ESM	0	0	0	0	0	0	0	0	0	0	0	0	0	0		ESM	0	0	0	0	0	0	0	0	0	0	0	0	0	0		ESM	0	0	0	0	0	0	0	0	0	0	0	0	0	0
DE	0.287846	0	0	0	0.239311	0	0.154478	0	0	0.17998	0	0	0	0		DE	0	0	0	0	0	0	0	0	0	0	-0.199151	-0.193384	-0.209159	0		DE	0.452699	0	0	0	0	0	0	0	0	0	0	0	0	0
FI	0	0	0	0.505265	0	0.315947	0.280679	0	0.233457	0.283432	0	0	0	0		FI	0	0	0	0	0	0	0	0	0	0	0	0	0	0		FI	0	0	0	0	0	0	0	0	0	0	0	0	0	0
NL	0.33928	0.250813	0	0.631108	0.434139	0	0.353263	0.257937	0.266626	0.330529	0	0	0	0		NL	0	0	0	0.346153	0	0	0	0	0	0	0	0	0	0		NL	0.313796	0	0	0.32243	0	0	0.342796	0	0	0	0	0	0	0
AT	0	0	0	0.517448	0.523958	0.45634	0	0.321429	0.378288	0.382242	0.266588	0	0.223677	0		AT	0	0	0	0	0	0	0	0	0	0	0	0	0	0		AT	0	0	0	0	0	0	0	0	0	0	0	0	0	0
FR	0	0	0.403769	0.438976	0.474229	0.419802	0.449136	0	0.526947	0.481583	0.370968	0.406874	0.371704	0		FR	0	0	0	0.207352	0.20735	0.245185	0	0	0.346725	0	0	0	0	0		FR	0	0	0	0	0	0	0	0	0	0.271222	0	0	0	0
BE	0	0	0.242012	0.432597	0.460584	0.393619	0.48	0.447595	0	0.418861	0.328313	0.306311	0.392333	0		BE	0	0	0	0.207383	0.209717	0.245413	0	0	0	0	0	0	0	0		BE	0.170564	0	0	0	0	0	0	0	0	0.330914	0	0	0	0
IE	0	0	0.275176	0.307581	0.300747	0.283996	0.278439	0.253761	0.256507	0	0.312719	0.26585	0.337569	0		IE	0	0	0	0	0	0	0	0	0	0	0	0	0	0		IE	0	0	0	0	0	0	0	0	0	0	0	0	0	0
ES	0	0	0	0	0	0	0	0	0	0	0	0	0	0		ES	0	0	0	0	0	0	0	0	0	0	0	0	0	0		ES	0	0	0	0	0	0	0	0	0	0	0	0	0	0
IT	0	0	0	0	0	0	0	0	0	0	0	0	0	0		IT	0	0	0	-0.0875345	0	0	0	0	0	0	0	0	0	0		IT	0	0	0	0	0	0	0	0	0	0	0	0	0	0
PT	0	0	0	0	0	0	0	0	0	0	0	0	0	0		PT	0	0	0	-0.0927436	0	0	0	0	0	0	0	0	0	0		PT	0	0	0	0	0	0	0	0	0	0	0	0	0	0
EL	0	0	0	0	0	0	0	0	0	0	0	0	0	0		EL	0	0	0	0	0	0	0	0	0	0	0	0	0	0		EL	0	0	0	0	0	0	0	0	0	0	0	0	0	0
27.6.2016 - 1.7.2016																4.7.2016 - 8.7.2016																11.7.2016 - 15.7.2016
from \ to	UK	CH	ESM	DE	FI	NL	AT	FR	BE	IE	ES	IT	PT	EL		from \ to	UK	CH	ESM	DE	FI	NL	AT	FR	BE	IE	ES	IT	PT	EL		from \ to	UK	CH	ESM	DE	FI	NL	AT	FR	BE	IE	ES	IT	PT	EL
UK	0	0	0.220042	0	0	0	0	0	0	0	0	0	0	0		UK	0	0	0	0	0	0	0	0	0	0	0	0	0	0		UK	0	0	0	0	0	0	0	0	0	0	0	0	0	0
CH	0	0	0	0	0	0	0	0	0	0	0	0	0	0		CH	0	0	0	0	0	0	0	0	0	0	0	0	0	0		CH	0	0	0	0	0	0	0	0	0	0	0	0	0	0
ESM	0	0	0	0	0	0	0	0	0	0	0	0	0	0		ESM	0	0	0	0	0	0	0	0	0	0	0	0	0	0		ESM	0	0	0	0	0	0	0	0	0	0	0	0	0	0
DE	0	0.214573	0.318674	0	0	0	0	0	0	0	0	0	0	0		DE	0	0	0	0	0	0	0	0	0	0	0	0	0	0		DE	0	0	0	0	0	0	0	0	0	0	0	0	0	0
FI	0.275557	0	0.321825	0.467435	0	0.292633	0.289779	0.213713	0.223798	0	0	0	0	0		FI	0.447425	0.354182	0.326543	0	0	0.450659	0.52229	0.394672	0.430448	0.549457	0	0	0	0		FI	0.447425	0.354182	0.326543	0	0	0.450659	0.52229	0.394672	0.430448	0.549457	0	0	0	0
NL	0.223073	0.203836	0.282158	0.469298	0.309006	0	0.308622	0.218245	0.239771	0.296844	0	0	0	0		NL	0.409972	0.354752	0.311583	0	0.456608	0	0.560053	0.397059	0.435303	0.570631	0.292891	0.293	0	0		NL	0.409972	0.354752	0.311583	0	0.456608	0	0.560053	0.397059	0.435303	0.570631	0.292891	0.293	0	0
AT	0.172781	0.250941	0	0.463088	0.295385	0.298284	0	0.224465	0.226935	0.267599	0	0	0	0		AT	0.392552	0	0	0.377647	0.332656	0.337958	0	0.285528	0.313969	0.532702	0	0	0	0		AT	0.392552	0	0	0.377647	0.332656	0.337958	0	0.285528	0.313969	0.532702	0	0	0	0
FR	0.314551	0.233504	0.236725	0.321702	0.364421	0.359684	0.381559	0	0.491612	0.382561	0	0.255268	0	0		FR	0.426819	0.432493	0.314924	0	0.513485	0.51215	0.554491	0	0.61898	0.545	0.375722	0.370591	0.311346	0		FR	0.426819	0.432493	0.314924	0	0.513485	0.51215	0.554491	0	0.61898	0.545	0.375722	0.370591	0.311346	0
BE	0.288758	0	0	0.273583	0.318012	0.331351	0.31801	0.373193	0	0.431555	0	0	0	0		BE	0.365588	0.438344	0	0	0.40486	0.404928	0.431553	0.400569	0	0.499115	0.368014	0.37057	0.237646	0		BE	0.365588	0.438344	0	0	0.40486	0.404928	0.431553	0.400569	0	0.499115	0.368014	0.37057	0.237646	0
IE	0	0	0	0	0	0	0	0	0	0	0	0	0	0		IE	0.199672	0	0	0	0	0	0	0	0	0	0	0	0	0		IE	0.199672	0	0	0	0	0	0	0	0	0	0	0	0	0
ES	0	0	0	0	0	0	0	0	0	0	0	0	0	0		ES	0	0	0	0	0.081168	0.0867455	0.084282	0.0884235	0.0920404	0	0	0.27485	0.28252	0		ES	0	0	0	0	0.081168	0.0867455	0.084282	0.0884235	0.0920404	0	0	0.27485	0.28252	0
IT	0	0	0	0	0	0	0	0	0	0	0	0	0	0		IT	0	0	0	0	0	0	0	0	0	0	0	0	0.324547	0		IT	0	0	0	0	0	0	0	0	0	0	0	0	0.324547	0
PT	0	0	0	0	0	0	0	0	0	0	0	0	0	0		PT	0	0	0	0	0	0	0	0	0	0	0	0	0	0		PT	0	0	0	0	0	0	0	0	0	0	0	0	0	0
EL	0	0	0	0	0	0	0	0	0	0	0	0	0	0		EL	0	0	0	0	0	0	0	0	0	0	0	0	0	0		EL	0	0	0	0	0	0	0	0	0	0	0	0	0	0
3.4.2017 - 7.4.2017																10.4.2017 - 13.4.2017																18.4.2017 - 21.4.2017
from \ to	UK	CH	ESM	DE	FI	NL	AT	FR	BE	IE	ES	IT	PT	EL		from \ to	UK	CH	ESM	DE	FI	NL	AT	FR	BE	IE	ES	IT	PT	EL		from \ to	UK	CH	ESM	DE	FI	NL	AT	FR	BE	IE	ES	IT	PT	EL
UK	0	0	0	0	0.178906	0	0	0.152506	0.136927	0	0	0	0	0		UK	0	0	0	0	0	0	0	0	0	0	0	0	0	0		UK	0	0	0	0	0	0	0	0	0	0	0	0	0	0
CH	0	0	0	0	0	0	0	0	0	0	0	0	0	0		CH	0	0	0	0	0	0	0	0	0	0	0	0	0	0		CH	0	0	0	0	0	0	0	0	0	0	0	0	0	0
ESM	0	0	0	0	0	0	0	0	0	0	0	0	0	0		ESM	0	0	0	0	0	0	0	0	0	0	0	0	0	0		ESM	0	0	0	0	0	0	0	0	0	0	0	0	0	0
DE	0.45209	0.359324	0.473496	0	0.435774	0.533616	0.505224	0.30027	0.32778	0	0.284704	0.249351	0	0		DE	0.363205	0	0.489425	0	0.271509	0.265491	0.365991	0	0	0.206918	0.21625	0.192286	0	0		DE	0.379684	0.300745	0.48679	0	0.392889	0.345368	0	0	0.253556	0.230711	0	0	0	0
FI	0.261345	0	0.264583	0.241983	0	0.293529	0.2766	0.241912	0.222912	0.212642	0.211916	0.194547	0	0		FI	0.447417	0.383284	0.431637	0.488015	0	0.486269	0.534778	0.352206	0.329544	0.351517	0.24574	0.296765	0	0		FI	0.267904	0.359007	0	0.31767	0	0.284772	0.216029	0.245293	0.244093	0.209242	0	0	0	0
NL	0.337554	0	0.363282	0.394595	0.460294	0	0.475869	0.236258	0.289266	0	0.237668	0.243106	0	0		NL	0.40923	0.502997	0	0.490753	0.521535	0	0.596681	0.36476	0.395795	0.347973	0	0.313616	0	0		NL	0.329221	0.378136	0	0.502762	0.563	0	0	0.331159	0.396186	0.362398	0	0.254594	0.189294	0
AT	0.337978	0	0	0.344745	0.369345	0.414662	0	0	0.265446	0	0.288992	0.257347	0	0		AT	0.210974	0	0	0.32166	0.234736	0	0	0.223948	0.279319	0.213374	0	0	0	0		AT	0	0	0	0	0	0	0	0	0	0	0	0	0	0
FR	0.263295	0	0	0.23743	0.299186	0.225893	0.214348	0	0.323145	0.571955	0.407297	0.401168	0.306291	0		FR	0	0	0	0.134473	0.228091	0.225761	0.235443	0	0.461751	0.326137	0.32783	0.366081	0.311508	0		FR	0	0	0	0	0	0	0	0	0	0	0	0	0	0
BE	0.383424	0	0.408482	0.423841	0.500766	0.457083	0.450567	0.658556	0	0.489044	0.511499	0.47664	0.345207	0		BE	0	0	0	0	0	0	0	0	0	0	0	0	0.259565	0		BE	0	0	0.152126	0.186206	0.198224	0.207715	0	0	0	0.356511	0	0.268707	0.200564	0
IE	0	0	0	0	0	0	0	0	0	0	0	0	0	0		IE	0.279513	0	0	0.232236	0.253697	0.246885	0.260802	0.363754	0.295621	0	0.363692	0.329121	0.356147	0.221001		IE	0	0	0	0.168693	0.169933	0.190854	0	0	0.350694	0	0	0.258786	0.230363	0
ES	0	0	0	0.156666	0	0.157336	0.186177	0.228736	0.180156	0.217484	0	0.340223	0.303332	0		ES	0	0	0	0	0	0	0	0.181108	0.162906	0	0	0	0.295967	0.26034		ES	0	0	0	0	0	0	0	0	0	0	0	0	0	0
IT	0	0	0	0.150829	0.172213	0.170207	0.181451	0.248098	0.193307	0.284265	0.379044	0	0.368039	0		IT	0.150677	0	0	0.183748	0.198245	0.202466	0	0.346832	0.300153	0.278393	0.523696	0	0.438842	0		IT	0	0	0	0	0	0.119965	0	0	0.193617	0.186895	0.289223	0	0.300823	0
PT	0	0	0	0	0	0	0	0	0	0.131935	0.146128	0	0	0		PT	0	0	0	0	0	0	0	0	0.140334	0	0.200586	0	0	0		PT	0	0	0	0.103982	0	0	0	0.159155	0.138161	0.154336	0.295243	0.260366	0	0
EL	0	0	0	0	0	0	0	0	0	0	0	0	0	0		EL	0	0	0	0	0	0	0	0	0	0	0	0	0	0		EL	0	0	0	0	0	0	0	0	0	0	0	0	0	0
24.4.2017 - 28.4.2017																2.5.2017 - 5.5.2017																8.5.2017 - 12.5.2017
from \ to	UK	CH	ESM	DE	FI	NL	AT	FR	BE	IE	ES	IT	PT	EL		from \ to	UK	CH	ESM	DE	FI	NL	AT	FR	BE	IE	ES	IT	PT	EL		from \ to	UK	CH	ESM	DE	FI	NL	AT	FR	BE	IE	ES	IT	PT	EL
UK	0	0	0	0	0	0	0	0	0	0	0	0	0	0		UK	0	0	0	0	0	0	0	0	0	0	0	0	0	0		UK	0	0	0	0	0	0	0	0	0	0	0	0	0	0
CH	0	0	0	0	0	0	0	0	0	0	0	0	0	0		CH	0	0	0	0	0	0	0	0	0	0	0	0	0	0		CH	0	0	0	0	0	0	0	0	0	0	0	0	0	0
ESM	0	0	0	0	0	0	0	0	0	0	0	0	0	0		ESM	0	0	0	0	0	0	0	0	0	0	0	0	0	0		ESM	0	0	0	0	0	0	0	0	0	0	0	0	0	0
DE	0	0	0	0	0	0	0	0	0	0	0	0	0	0		DE	0.421148	0.426819	0.498712	0	0.546341	0.466652	0.509122	0.380539	0.354785	0.371381	0.278396	0	0	0		DE	0.335197	0.411689	0	0	0.485125	0.497584	0.47782	0.342727	0.3733	0.38127	0	0	0	0
FI	0	0	0	0	0	0	0	0	0	0	0	0	0	0		FI	0.34568	0	0.368673	0.387628	0	0.358433	0.455961	0.30785	0.305732	0	0.276006	0.32889	0	0		FI	0.36329	0.356875	0	0.437729	0	0.457084	0.509455	0.31135	0.326313	0.3763	0	0	0	0
NL	0	0	0	0.470534	0.409696	0	0	0	0	0	0	0	0	0		NL	0.448097	0	0.490242	0.534269	0.565283	0	0.57933	0.398839	0.435668	0.410896	0	0	0	0		NL	0.398781	0.454409	0	0.47839	0.487822	0	0.456285	0.333642	0.337493	0.354441	0.278387	0.281197	0	0
AT	0	0	0	0	0	0	0	0	0	0	0	0	0	0		AT	0	0	0.388922	0.324793	0.381135	0.316601	0	0.26042	0.274175	0.283655	0	0	0	0		AT	0.332851	0	0.515016	0.37957	0.433411	0.377846	0	0.341152	0.319635	0.312033	0.296056	0	0	0
FR	0	0	0	0	0	0	0	0	0	0	0	0	0	0		FR	0	0.261475	0	0.326322	0.322325	0.315504	0.304503	0	0.43392	0.530539	0.489438	0.423336	0.427744	0		FR	0.3613	0.285399	0.320191	0.31252	0.311902	0.312808	0.352818	0	0.416981	0.499143	0.516414	0.443661	0.366834	0
BE	0.277025	0	0.313804	0	0	0	0	0	0	0.437429	0.280875	0.319487	0	0		BE	0.307038	0.368675	0.356622	0.358155	0.37514	0.389087	0.375777	0.548552	0	0.512851	0.392411	0.351188	0.338571	0		BE	0.473841	0.266801	0.406344	0.437396	0.419865	0.410383	0.439521	0.621013	0	0.562768	0.554823	0.481553	0.343977	0
IE	0	0	0	0	0	0	0	0	0	0	0	0	0	0		IE	0	0	0	0	0	0	0	0	0	0	0.355947	0.37716	0	0		IE	0.343451	0.292779	0.292714	0.259631	0.27254	0.251795	0.252451	0.338269	0.284007	0	0.317675	0.313875	0	0
ES	0	0	0	0	0	0	0	0.209837	0	0	0	0	0	0		ES	0	0	0	0	0	0	0	0	0	0	0	0	0.39254	0		ES	0	0	0	0.138316	0	0	0.140395	0	0.159007	0	0	0.431654	0.48077	0
IT	0	0	0	0	0	0	0	0.294114	0	0	0	0	0	0		IT	0	0	0	0	0.116186	0	0	0	0	0	0	0	0.381924	0		IT	0	0	0	0	0	0	0	0	0	0	0	0	0.344702	0
PT	0	0	0	0	0	0	0	0	0	0	0	0	0	0		PT	0	0	0	0	0	0	0	0	0	0	0	0	0	0		PT	0	0	0	0	0	0	0	0	0	0	0	0	0	0
EL	0	0	0	0	0	0	0	0	0	0	0	0	0	0		EL	0	0	0	0	0	0	0	0	0	0	0	0	0	0		EL	0	0	0	0	0	0	0	0	0	0	0	0	0	0
17.9.2018 - 21.9.2018																24.9.2018 - 28.9.2018																1.10.2018 - 5.10.2018
from \ to	UK	CH	ESM	DE	FI	NL	AT	FR	BE	IE	ES	IT	PT	EL		from \ to	UK	CH	ESM	DE	FI	NL	AT	FR	BE	IE	ES	IT	PT	EL		from \ to	UK	CH	ESM	DE	FI	NL	AT	FR	BE	IE	ES	IT	PT	EL
UK	0	0.325649	0.301433	0.186135	0.195413	0.175357	0.173601	0.156537	0.167928	0.158231	0.239359	0	0.247403	0		UK	0	0	0	0	0	0	0	0	0	0	0	0	0	0		UK	0	0	0	0	0	0	0	0	0	0	0	0	0	0
CH	0.167837	0	0	0.0923208	0.102084	0.0889106	0.0992443	0.0867681	0.0862474	0.0783699	0.166808	0	0	0		CH	0	0	0	0	0	0	0	0	0	0	0	0	0	0		CH	0	0	0	0	0	0	0	0	0	0	0	0	0	0
ESM	0	0.235823	0	0	0	0	0	0	0	0	0.268031	0	0	0		ESM	0	0	0	0	0	0	0	0	0	0	0	0	0	0		ESM	0	0	0	0	0	0	0	0	0	0	0	0	0	0
DE	0.476132	0.393162	0.352008	0	0.571667	0.413733	0.502841	0.331651	0.35381	0.333989	0.320924	0	0	0		DE	0.489459	0.491488	0	0	0.315727	0.450069	0.289294	0.244884	0.245314	0.234191	0	-0.547829	0	0		DE	0	0.452736	0	0	0	0	0.335288	0	0	0	0	-0.538714	0	0
FI	0.355121	0.330744	0	0.325041	0	0.261376	0.323016	0.256445	0.261604	0.240547	0.252363	0	0	0		FI	0.374546	0.484387	0.248163	0.451042	0	0.474799	0.370959	0.289086	0.329554	0.274809	0	-0.446844	0	0		FI	0	0.40695	0	0.56165	0	0.488565	0.512352	0.27614	0.274295	0.280679	0	-0.395229	0	0
NL	0.534973	0.487401	0.386795	0.633727	0.639427	0	0.626592	0.421712	0.443846	0.421746	0.361862	0	0	0		NL	0.458778	0.418897	0	0.391921	0.291022	0	0.28868	0.201663	0.208434	0	0	-0.593184	0	0		NL	0	0.316706	0	0.510505	0.318711	0	0.445729	0.218664	0.217662	0.238215	0	-0.475402	0	0
AT	0.381231	0.479326	0.353161	0.467666	0.509491	0.392424	0	0.342904	0.328327	0.312764	0.314163	0	0	0		AT	0.520758	0.487592	0.280617	0.446024	0.399985	0.546117	0	0.280479	0.299373	0.265029	0	-0.446176	0	0		AT	0	0.412648	0	0.30763	0.222702	0.271286	0	0	0	0	0	-0.376591	0	0
FR	0.39109	0.462523	0.399673	0.414865	0.486468	0.402122	0.446883	0	0.579727	0.474442	0.394512	0	0.352854	0		FR	0.285172	0.387393	0	0.357386	0.33348	0.350345	0.320706	0	0.530929	0.419884	0	0	0	0		FR	0.254489	0.405556	0.305678	0.344316	0.330658	0.335167	0.32281	0	0.419576	0.469713	0	0	0	0
BE	0.419791	0.391301	0.432215	0.38301	0.420123	0.36717	0.369439	0.468119	0	0.410649	0.375747	0	0.291952	0		BE	0.212641	0.345075	0	0.282165	0.292035	0.282728	0.266228	0.350969	0	0.315608	0	0	0	0		BE	0.25677	0.339457	0.316835	0.377475	0.371494	0.377127	0.340761	0.53794	0	0.490475	0	0	0	0
IE	0.46964	0.395863	0.442993	0.513985	0.583152	0.489853	0.496048	0.633919	0.668214	0	0.409307	0	0.350023	0		IE	0	0.405658	0	0.359476	0.33709	0.348751	0.321463	0.458707	0.479845	0	0.389547	0	0	0		IE	0	0.472291	0	0.312207	0.289746	0.306233	0.320144	0.339348	0.309936	0	0	0	0	0
ES	0.179411	0.20631	0.271102	0.153589	0.154283	0.150852	0.151492	0.152195	0.153856	0.150488	0	0.430794	0.453167	0		ES	0	0	0	0	0	0	0	0	0	0	0	0	0	0		ES	0	0	0	0	0	0	0	0	0	0	0	0	0	0
IT	0	0	0	0	0	0	0	0	0	0	0	0	0	0		IT	0	0	0	-0.0861713	-0.0815247	-0.0887309	-0.0829979	0	0	0	0	0	0	0		IT	0	0	0	0	0	0	0	0	0	0	0	0	0	0
PT	0	0	0	0	0	0	0	0	0	0	0	0.285279	0	0		PT	0	0	0	0	0	0	0	0	0	0	0	0	0	0		PT	0	0	0	0	0	0	0	0	0	0	0	0	0	0
EL	0	0	0	0	0	0	0	0	0	0	0	0	0	0		EL	0	0	0	0	0	0	0	0	0	0	0	0	0	0		EL	0	0	0	0	0	0	0	0	0	0	0	0	0	0
8.10.2018 - 12.10.2018																15.10.2018 - 19.10.2018																22.10.2018 - 26.10.2018
from \ to	UK	CH	ESM	DE	FI	NL	AT	FR	BE	IE	ES	IT	PT	EL		from \ to	UK	CH	ESM	DE	FI	NL	AT	FR	BE	IE	ES	IT	PT	EL		from \ to	UK	CH	ESM	DE	FI	NL	AT	FR	BE	IE	ES	IT	PT	EL
UK	0	0	0	0	0	0	0	0	0	0	0	0	0	0		UK	0	0	0	0	0	0	0	0	0	0	0	0	0	0		UK	0	0	0	0	0	0	0	0	0	0	0	0	0	0
CH	0	0	0.228722	0	0	0	0	0	0	0	0	0	0	0		CH	0	0	0	0	0	0	0	0	0	0	0	0	0	0		CH	0	0	0	0	0	0	0	0	0	0	-0.280739	-0.287176	-0.264705	0
ESM	0	0	0	0	0	0	0	0	0	0	0	0	0	0		ESM	0	0	0	0	0	0	0	0	0	0	0	0	0	0		ESM	0	0	0	0	0	0	0	0.124919	0.123183	0.125917	0	0	0	0
DE	0	0.284281	0	0	0.210309	0.300025	0.40777	0.128049	0	0.153582	0	-0.414077	0	0		DE	0.281857	0.2854	0	0	0	0	0	0	0	0	0	0	0	0		DE	0	0.400269	0	0	0	0	0	0	0	0	-0.395596	-0.556103	-0.377859	-0.306113
FI	0.327563	0.388539	0	0.575299	0	0.512597	0.481015	0.272079	0.282445	0.297347	0	-0.326302	0	0		FI	0.288444	0.339347	0.291319	0.49462	0	0.332607	0.408656	0.239847	0.265056	0.248748	0	0	0	0		FI	0	0.47593	0	0	0	0	0.285135	0	0	0	-0.388762	-0.57052	-0.357874	-0.226951
NL	0	0	0	0.528861	0.30175	0	0.469192	0.231017	0.239913	0.224126	0	-0.386367	0	0		NL	0.370472	0.37215	0.358667	0.656423	0.395765	0	0.466201	0.25106	0.238345	0.246877	0	0	0	0		NL	0	0.326039	0	0.419437	0.405546	0	0.367629	0	0	0	-0.264556	-0.492885	-0.255619	0
AT	0	0.239958	0	0.350819	0.199701	0.275477	0	0.143614	0.148327	0.15511	0	-0.375077	0	0		AT	0.202114	0.328194	0	0.394055	0	0	0	0	0	0	0	0	0	0		AT	0	0.463182	0	0	0	0	0	0	0	0	-0.340966	-0.438143	-0.315237	-0.243875
FR	0	0.442929	0	0.346667	0.346035	0.368555	0.351543	0	0.48406	0.492131	0	0	0	0		FR	0	0	0	0.278463	0.271554	0.276288	0.284006	0	0.465083	0.400092	0	0	0	0		FR	0.25016	0	0.362401	0.274604	0.262216	0.27928	0.275994	0	0.363169	0.367538	0	0	0	0
BE	0	0.346921	0	0.377946	0.37026	0.394764	0.374489	0.454584	0	0.443091	0.331232	0	0	0		BE	0	0	0	0.212555	0.243642	0.218344	0.215027	0.358227	0	0.332412	0.305742	0	0	0		BE	0.279025	0.289192	0.389177	0.324235	0.32134	0.317129	0.320162	0.450565	0	0.395584	0	0	0	0
IE	0	0.4018	0	0.33781	0.331898	0.33351	0.331403	0.379854	0.370225	0	0	0	0	0		IE	0	0	0	0.287558	0.290992	0.282268	0.296945	0.411865	0.422819	0	0	0	0	0		IE	0.336589	0.229233	0.404178	0.317704	0.315067	0.317662	0.307293	0.385722	0.34928	0	0	0	0	0
ES	0	0	0	0	0	0	0	0	0	0	0	0	0	0		ES	0	0	0	0	0	0	0	0	0	0	0	0	0	0		ES	0	-0.0829305	-0.0515797	-0.0887705	-0.0899414	-0.0775023	-0.0866586	0	0	0	0	0	0	0
IT	0	0	0	-0.0699269	-0.0644852	-0.0681477	-0.0680669	-0.0373079	-0.0386839	-0.0383024	0	0	0	0		IT	0	0	0	0	0	0	0	0	0	0	0	0	0	0		IT	0	-0.075481	-0.118319	-0.155368	-0.159695	-0.153579	-0.138731	-0.0892703	-0.0909904	-0.0907056	-0.314484	0	-0.325606	-0.161827
PT	0	0	0	0	0	0	0	0	0	0	0	0	0	0		PT	0	0	0	0	0	0	0	0	0	0	0	0	0	0		PT	0	-0.0662666	0	-0.0706409	-0.068916	-0.060939	-0.0664329	0	0	0	0	0	0	0
EL	0	0	0	0	0	0	0	0	0	0	0	0	0	0		EL	0	0	0	0	0	0	0	0	0	0	0	0	0	0		EL	0	0	0	-0.0381791	-0.0324972	-0.0314423	-0.0351789	0	0	0	0	0	0	0

## Sheet: Table 3 - Flows
Supplementary Table 3. For all three time ranges, we show the net secondary market flows and primary market buys of Asian investors in EFSF/ESM bonds. Source: EFSF/ESM.
Asian Investor Flows in EFSF/ESM bonds around Brexit referendum				Asian Investor Flows in EFSF/ESM bonds around French presidential elections				Asian Investor Flows in EFSF/ESM bonds around Italian budget negotiations
Time Range	Net Secondary Market Flow	Primary market buy		Time Range	Net Secondary Market Flow	Primary market buy		Time Range	Net Secondary Market Flow	Primary market buy
06/06/16 - 10/06/16	-28000000	0		03/04/17 - 07/04/17	-50550000	4.3415e+08		17/09/18 - 21/09/18	26500000	0
13/06/16 - 17/06/16	-61148000	0		10/04/17 - 14/04/17	-16000000	0		24/09/18 - 28/09/18	4575000	0
20/06/16 - 24/06/16	-15175000	0		17/04/17 - 21/04/17	-17100000	0		01/10/18 - 05/10/18	9850000	0
27/06/16 - 01/07/16	-13702000	0		24/04/17 - 28/04/17	-759250000	1010100000		08/10/18 - 12/10/18	-186677263	135600000
04/07/16 - 08/07/16	-553375000	0		01/05/17 - 05/05/17	-165500000	0		15/10/18 - 19/10/18	86800000	959000000
11/07/16 - 15/07/16	-477400000	0		08/05/17 - 12/05/17	-133172000	0		22/10/18 - 26/10/18	90550000	0

## Sheet: Figure 1 - k-means Clustering
Supplementary Figure 1. For each correlation matrix of the bond returns (Supplementary Table 1), we show the results of a k-means clustering with k=4. This is an alternative to the hierarchical clustering scheme introduced in the main text that leads to the dendrograms in Figures 3, 7 and 11 in the main text.

## Sheet: Figure 2 - Silhouette coeff
Supplementary Figure 2. For the k-means clustering scheme (see Supplementary Figure 1 for k=4) and for the hierarchical clustering scheme introduced in the main text that leads to the dendrograms in Figures 3, 7 and 11 in the main text, we show the silhouette coefficients as a function of k. We also compare the average silhoette widths for the k-means and hierarchical clustering.
	hierarchical							k-means							diff
	k	2	3	4	5	6		k	2	3	4	5	6
	silhouette	0.6827	0.6395	0.7238	0.6987	0.8085		silhouette	0.6827	0.7071	0.7238	0.6987	0.8455		silhouette	0	-0.0676	0	0	-0.037
	silhouette	0.4742	0.4904	0.5521	0.5747	0.7062		silhouette	0.5118	0.4904	0.5521	0.5549	0.6224		silhouette	-0.0376	0	0	0.0198	0.0838
	silhouette	0.8101	0.8414	0.9477	0.7698	0.7218		silhouette	0.8901	0.8414	0.9477	0.7698	0.641		silhouette	-0.08	0	0	0	0.0808
	silhouette	0.7107	0.5424	0.6094	0.6794	0.7787		silhouette	0.7107	0.5424	0.593	0.6807	0.7787		silhouette	0	0	0.0164	-0.0013	0
	silhouette	0.6944	0.7026	0.6427	0.7297	0.8432		silhouette	0.6944	0.7026	0.6427	0.7554	0.6387		silhouette	0	0	0	-0.0257	0.2045
	silhouette	0.5374	0.5496	0.6905	0.6387	0.7461		silhouette	0.5374	0.5496	0.572	0.5941	0.7461		silhouette	0	0	0.1185	0.0446	0
	hierarchical							k-means							diff
	silhouette	0.5698	0.403	0.4586	0.5742	0.5403		silhouette	0.4907	0.4132	0.469	0.5859	0.4324		silhouette	0.0791	-0.0102	-0.0104	-0.0117	0.1079
	silhouette	0.357	0.4871	0.5675	0.6791	0.7279		silhouette	0.4212	0.4804	0.5425	0.6791	0.5915		silhouette	-0.0642	0.0067	0.025	0	0.1364
	silhouette	0.4229	0.332	0.4099	0.4897	0.6164		silhouette	0.4484	0.332	0.4099	0.3957	0.6164		silhouette	-0.0255	0	0	0.094	0
	silhouette	0.6856	0.6572	0.763	0.6722	0.681		silhouette	0.6979	0.6572	0.763	0.5322	0.681		silhouette	-0.0123	0	0	0.14	0
	silhouette	0.5321	0.5963	0.6924	0.6696	0.6964		silhouette	0.4837	0.5963	0.6924	0.7082	0.658		silhouette	0.0484	0	0	-0.0386	0.0384
	silhouette	0.4707	0.5674	0.5696	0.6375	0.7533		silhouette	0.4936	0.5442	0.6566	0.7113	0.7533		silhouette	-0.0229	0.0232	-0.087	-0.0738	0
	hierarchical							k-means							diff
	silhouette	0.7684	0.625	0.6715	0.7464	0.8257		silhouette	0.6955	0.625	0.6715	0.7464	0.8257		silhouette	0.0729	0	0	0	0
	silhouette	0.8321	0.7967	0.7645	0.8598	0.8271		silhouette	0.8321	0.7967	0.7645	0.8598	0.8271		silhouette	0	0	0	0	0
	silhouette	0.7232	0.7626	0.7725	0.8982	0.8491		silhouette	0.7232	0.7626	0.7725	0.8982	0.8491		silhouette	0	0	0	0	0
	silhouette	0.7278	0.7691	0.7642	0.7431	0.8361		silhouette	0.7278	0.7691	0.7642	0.7431	0.6587		silhouette	0	0	0	0	0.1774
	silhouette	0.8015	0.6607	0.7258	0.8402	0.775		silhouette	0.8015	0.6607	0.7258	0.8402	0.775		silhouette	0	0	0	0	0
	silhouette	0.8442	0.6949	0.682	0.758	0.8022		silhouette	0.8442	0.6949	0.682	0.697	0.657		silhouette	0	0	0	0.061	0.1452
																T.TEST (p value)
	silhouette															0.010568
	k	2	3	4	5	6	avg								sides	1
	hierarchical	0.646933	0.617661	0.667094	0.703278	0.751944	0.677382								type	1
	k-means	0.649272	0.620322	0.663622	0.691706	0.699867	0.664958

## Sheet: Figure 3 - Outgoing Balance
Supplementary Figure 3. For each matrix of filtered outgoing correlation influences (Supplementary Table 2 and Figures 4, 8 and 12 in the main text), we show the balance of correlation influences for each node of the correlation influence network. The positive (blue) and negative (red) influences are shown separately.
